# Supplementary material for: Data for quantum phonon transport in strained carbon atomic chains bridging graphene and graphene nanoribbon electrodes
Source: Data Brief. 2018 Nov 15;21:2421–9. doi: 10.1016/j.dib.2018.11.049 (PMC6282110; doi:10.1016/j.dib.2018.11.049)
Supplement: Supplementary file 2 — Supplementary material [file mmc2.zip]

Archive with 7 entries (7 files):
- 4zGNR-5C-4zGNR_+0.00.xyz
- 4zGNR-5C-4zGNR_+0.40.xyz
- 4zGNR-5C-4zGNR_+0.80.xyz
- 4zGNR-6C-4zGNR_+0.00.xyz
- 4zGNR-6C-4zGNR_+0.40.xyz
- 4zGNR-6C-4zGNR_+0.80.xyz
- CC+GNR_Carbon-Rev_DiB.docx
