# Supplementary material for: Data for quantum phonon transport in strained carbon atomic chains bridging graphene and graphene nanoribbon electrodes
Source: Data Brief. 2018 Nov 15;21:2421–9. doi: 10.1016/j.dib.2018.11.049 (PMC6282110; doi:10.1016/j.dib.2018.11.049)
Supplement: Supplementary file 2 — Supplementary material [file mmc2.zip › 4zGNR-5C-4zGNR_+0.00.xyz]

175 
CELL   30.00000   20.00000   50.04567   90.00000   90.00000   90.00000
  H     19.657410      9.999913      0.000057
  H     10.342585     10.000080      0.000370
  H     10.342584     10.000135      2.459204
  H     19.657407      9.999978      2.459491
  H     19.657415      9.999983      4.919086
  H     10.342603     10.000160      4.919398
  H     10.342595     10.000080      7.378197
  H     19.657408      9.999990      7.378517
  H     10.359977     10.000100      9.876403
  H     19.640008      9.999949      9.876300
  H     10.356958     10.000116     12.384420
  H     19.643145      9.999960     12.384440
  H     10.358766     10.000065     14.924560
  H     19.641466      9.999958     14.924386
  H     10.519502      9.999970     17.617106
  H     19.480871      9.999916     17.616804
  H     11.840087      9.999961     19.652797
  H     18.160273      9.999926     19.652724
  H     11.842738      9.999919     27.908171
  H     18.165081      9.999960     27.909344
  H     10.523148      9.999894     29.944256
  H     19.483892      9.999950     29.945985
  H     10.362225      9.999941     32.636408
  H     19.643804      9.999979     32.638513
  H     10.359123      9.999994     35.176508
  H     19.645355      9.999974     35.179634
  H     10.357974     10.000045     37.683849
  H     19.644190      9.999942     37.687005
  H     19.657410      9.999913     40.207885
  H     10.342585     10.000080     40.208198
  H     10.342584     10.000135     42.667032
  H     19.657407      9.999978     42.667319
  H     19.657415      9.999983     45.126914
  H     10.342603     10.000160     45.127226
  H     10.342595     10.000080     47.586025
  H     19.657408      9.999990     47.586345
  C     14.282831     10.000178      0.000000
  C     18.548403      9.999993      0.000006
  C     15.717338     10.000130      0.000032
  C     11.451619     10.000122      0.000100
  C     16.422819     10.000121      1.229761
  C     17.866315     10.000054      1.229774
  C     13.577517     10.000181      1.229776
  C     12.133944     10.000153      1.229780
  C     11.451621     10.000149      2.459463
  C     15.717332     10.000165      2.459503
  C     18.548400     10.000041      2.459543
  C     14.282830     10.000183      2.459551
  C     17.866220     10.000092      3.689288
  C     13.577305     10.000174      3.689289
  C     16.422767     10.000155      3.689289
  C     12.133668     10.000163      3.689291
  C     14.282834     10.000182      4.919022
  C     18.548406     10.000056      4.919032
  C     15.717337     10.000166      4.919055
  C     11.451635     10.000159      4.919123
  C     16.422822     10.000132      6.148789
  C     17.866313     10.000076      6.148796
  C     13.577525     10.000177      6.148799
  C     12.133958     10.000155      6.148803
  C     11.451631     10.000122      7.378484
  C     15.717333     10.000137      7.378529
  C     18.548401     10.000024      7.378568
  C     14.282830     10.000173      7.378578
  C     17.866220     10.000034      8.608313
  C     16.422767     10.000101      8.608314
  C     13.577303     10.000179      8.608317
  C     12.133664     10.000147      8.608319
  C     11.470297     10.000131      9.874728
  C     14.280609     10.000169      9.862876
  C     15.719435     10.000133      9.862862
  C     18.529691     10.000002      9.874680
  C     12.140219     10.000150     11.127780
  C     13.585827     10.000169     11.117104
  C     16.414222     10.000117     11.117079
  C     17.859836     10.000045     11.127748
  C     11.467359     10.000138     12.391037
  C     14.282502     10.000187     12.365452
  C     15.717571     10.000164     12.365429
  C     18.532746     10.000023     12.390976
  C     12.134536     10.000153     13.646623
  C     13.580824     10.000193     13.619075
  C     16.419320     10.000153     13.619018
  C     17.865594     10.000075     13.646538
  C     11.468978     10.000112     14.922668
  C     14.285123     10.000209     14.852780
  C     15.715083     10.000190     14.852724
  C     18.531250     10.000030     14.922534
  C     12.161963     10.000120     16.162452
  C     13.588129     10.000190     16.106880
  C     16.412148     10.000156     16.106783
  C     17.838308     10.000064     16.162315
  C     11.622807     10.000045     17.505259
  C     14.300603     10.000190     17.320810
  C     15.699758     10.000170     17.320734
  C     18.377559      9.999993     17.505087
  C     12.386948     10.000043     18.688100
  C     13.815368     10.000113     18.661400
  C     16.185090     10.000090     18.661267
  C     17.613498     10.000003     18.687953
  C     15.000372     10.000080     19.631119
  C     15.000801     10.000055     21.082372
  C     15.001379     10.000045     22.411420
  C     15.001996     10.000042     23.779040
  C     15.002695     10.000044     25.147219
  C     15.003445     10.000048     26.476470
  C     15.003808     10.000066     27.928287
  C     12.390461      9.999987     28.872653
  C     13.819018     10.000072     28.898703
  C     16.188564     10.000090     28.899004
  C     17.617151     10.000022     28.873689
  C     11.626598      9.999973     30.055784
  C     14.304215     10.000143     30.239820
  C     15.703078     10.000152     30.240055
  C     18.380477     10.000014     30.057210
  C     12.165699     10.000043     31.398744
  C     13.591944     10.000134     31.454309
  C     16.414747     10.000153     31.454944
  C     17.840982     10.000077     31.400060
  C     11.472515     10.000016     32.638721
  C     14.288139     10.000167     32.709066
  C     15.717929     10.000178     32.709441
  C     18.533536     10.000046     32.640418
  C     12.137425     10.000071     33.915382
  C     13.583413     10.000139     33.943131
  C     16.421974     10.000151     33.943893
  C     17.868058     10.000084     33.916846
  C     11.469567     10.000048     35.170869
  C     14.284392     10.000154     35.197103
  C     15.719946     10.000155     35.197413
  C     18.534901     10.000037     35.172785
  C     12.141349     10.000092     36.434469
  C     13.586560     10.000136     36.445594
  C     16.416642     10.000122     36.446313
  C     17.861924     10.000058     36.435729
  C     11.468281     10.000083     37.687902
  C     14.281928     10.000149     37.700554
  C     15.719892     10.000130     37.700686
  C     18.533858     10.000003     37.689427
  C     12.131957     10.000126     38.950683
  C     13.581703     10.000158     38.952833
  C     16.419043     10.000097     38.953175
  C     17.868591     10.000029     38.951143
  C     14.282831     10.000178     40.207828
  C     18.548403      9.999993     40.207834
  C     15.717338     10.000130     40.207860
  C     11.451619     10.000122     40.207928
  C     16.422819     10.000121     41.437589
  C     17.866315     10.000054     41.437602
  C     13.577517     10.000181     41.437604
  C     12.133944     10.000153     41.437608
  C     11.451621     10.000149     42.667291
  C     15.717332     10.000165     42.667331
  C     18.548400     10.000041     42.667371
  C     14.282830     10.000183     42.667379
  C     17.866220     10.000092     43.897116
  C     13.577305     10.000174     43.897117
  C     16.422767     10.000155     43.897117
  C     12.133668     10.000163     43.897119
  C     14.282834     10.000182     45.126850
  C     18.548406     10.000056     45.126860
  C     15.717337     10.000166     45.126883
  C     11.451635     10.000159     45.126951
  C     16.422822     10.000132     46.356617
  C     17.866313     10.000076     46.356624
  C     13.577525     10.000177     46.356627
  C     12.133958     10.000155     46.356631
  C     11.451631     10.000122     47.586312
  C     15.717333     10.000137     47.586357
  C     18.548401     10.000024     47.586396
  C     14.282830     10.000173     47.586406
  C     17.866220     10.000034     48.816141
  C     16.422767     10.000101     48.816142
  C     13.577303     10.000179     48.816145
  C     12.133664     10.000147     48.816147
