# Supplementary material for: Data for quantum phonon transport in strained carbon atomic chains bridging graphene and graphene nanoribbon electrodes
Source: Data Brief. 2018 Nov 15;21:2421–9. doi: 10.1016/j.dib.2018.11.049 (PMC6282110; doi:10.1016/j.dib.2018.11.049)
Supplement: Supplementary file 2 — Supplementary material [file mmc2.zip › 4zGNR-5C-4zGNR_+0.40.xyz]

175 
CELL   30.00000   20.00000   50.44567   90.00000   90.00000   90.00000
  H     19.657410      9.999913      0.000057
  H     10.342585     10.000080      0.000370
  H     10.342584     10.000135      2.459204
  H     19.657407      9.999978      2.459491
  H     19.657415      9.999983      4.919086
  H     10.342603     10.000160      4.919398
  H     10.342595     10.000080      7.378197
  H     19.657408      9.999990      7.378517
  H     10.366488     10.000112      9.889916
  H     19.633519      9.999958      9.889734
  H     10.364573     10.000114     12.412223
  H     19.635593      9.999972     12.411993
  H     10.368092     10.000081     14.968812
  H     19.632234      9.999969     14.968514
  H     10.525436     10.000016     17.668105
  H     19.475182      9.999938     17.667752
  H     11.824286     10.000008     19.704729
  H     18.176423      9.999956     19.704511
  H     11.827896      9.999956     28.258118
  H     18.179975      9.999993     28.259751
  H     10.528503      9.999932     30.295038
  H     19.478031      9.999982     30.297446
  H     10.370569      9.999978     32.993923
  H     19.634585     10.000000     32.996530
  H     10.365600     10.000025     35.549928
  H     19.637669      9.999991     35.552202
  H     10.363882     10.000063     38.072127
  H     19.637634      9.999957     38.074089
  H     19.657410      9.999913     40.607885
  H     10.342585     10.000080     40.608198
  H     10.342584     10.000135     43.067032
  H     19.657407      9.999978     43.067319
  H     19.657415      9.999983     45.526914
  H     10.342603     10.000160     45.527226
  H     10.342595     10.000080     47.986025
  H     19.657408      9.999990     47.986345
  C     14.282831     10.000178      0.000000
  C     18.548403      9.999993      0.000006
  C     15.717338     10.000130      0.000032
  C     11.451619     10.000122      0.000100
  C     16.422819     10.000121      1.229761
  C     17.866315     10.000054      1.229774
  C     13.577517     10.000181      1.229776
  C     12.133944     10.000153      1.229780
  C     11.451621     10.000149      2.459463
  C     15.717332     10.000165      2.459503
  C     18.548400     10.000041      2.459543
  C     14.282830     10.000183      2.459551
  C     17.866220     10.000092      3.689288
  C     13.577305     10.000174      3.689289
  C     16.422767     10.000155      3.689289
  C     12.133668     10.000163      3.689291
  C     14.282834     10.000182      4.919022
  C     18.548406     10.000056      4.919032
  C     15.717337     10.000166      4.919055
  C     11.451635     10.000159      4.919123
  C     16.422822     10.000132      6.148789
  C     17.866313     10.000076      6.148796
  C     13.577525     10.000177      6.148799
  C     12.133958     10.000155      6.148803
  C     11.451631     10.000122      7.378484
  C     15.717333     10.000137      7.378529
  C     18.548401     10.000024      7.378568
  C     14.282830     10.000173      7.378578
  C     17.866220     10.000034      8.608313
  C     16.422767     10.000101      8.608314
  C     13.577303     10.000179      8.608317
  C     12.133664     10.000147      8.608319
  C     11.477108     10.000136      9.885553
  C     14.280159     10.000168      9.872843
  C     15.719892     10.000131      9.872830
  C     18.522898     10.000009      9.885475
  C     12.144305     10.000149     11.145796
  C     13.590219     10.000167     11.136504
  C     16.409852     10.000109     11.136461
  C     17.855765     10.000049     11.145718
  C     11.475290     10.000137     12.417453
  C     14.282821     10.000162     12.394725
  C     15.717289     10.000137     12.394691
  C     18.524883     10.000026     12.417288
  C     12.139425     10.000142     13.680481
  C     13.585275     10.000161     13.657557
  C     16.414959     10.000120     13.657474
  C     17.860793     10.000061     13.680305
  C     11.478665     10.000112     14.964281
  C     14.285769     10.000162     14.901385
  C     15.714555     10.000145     14.901338
  C     18.521674     10.000026     14.964075
  C     12.168627     10.000113     16.211162
  C     13.595435     10.000150     16.166748
  C     16.405005     10.000119     16.166646
  C     17.831808     10.000051     16.210980
  C     11.628856     10.000065     17.556611
  C     14.301077     10.000143     17.395135
  C     15.699479     10.000129     17.395072
  C     18.371734     10.000001     17.556380
  C     12.385552     10.000060     18.747992
  C     13.816735     10.000103     18.746072
  C     16.184014     10.000080     18.745931
  C     17.615153     10.000013     18.747784
  C     15.000484     10.000081     19.748827
  C     15.000919     10.000070     21.240209
  C     15.001472     10.000066     22.589499
  C     15.002054     10.000062     23.982114
  C     15.002637     10.000061     25.374673
  C     15.003241     10.000060     26.723764
  C     15.003635     10.000065     28.214932
  C     12.388772     10.000005     29.215162
  C     13.819876     10.000064     29.217342
  C     16.187259     10.000078     29.217696
  C     17.618390     10.000035     29.216372
  C     11.631968      9.999993     30.406573
  C     14.304114     10.000105     30.568376
  C     15.702428     10.000114     30.568630
  C     18.374504     10.000028     30.408233
  C     12.171375     10.000044     31.752066
  C     13.598153     10.000102     31.796687
  C     16.407585     10.000111     31.797345
  C     17.834362     10.000065     31.753437
  C     11.481200     10.000031     32.998773
  C     14.288195     10.000126     33.062161
  C     15.716697     10.000126     33.062468
  C     18.523897     10.000043     33.000480
  C     12.141543     10.000073     34.282835
  C     13.587327     10.000114     34.306218
  C     16.416792     10.000109     34.306858
  C     17.862626     10.000066     34.284075
  C     11.476399     10.000064     35.545507
  C     14.284092     10.000128     35.569260
  C     15.719128     10.000121     35.569491
  C     18.526878     10.000035     35.547055
  C     12.144285     10.000099     36.817262
  C     13.589889     10.000127     36.827119
  C     16.412437     10.000104     36.827671
  C     17.858000     10.000051     36.818231
  C     11.474390     10.000094     38.077894
  C     14.281207     10.000141     38.090963
  C     15.720235     10.000119     38.091118
  C     18.527135     10.000008     38.078986
  C     12.131957     10.000126     39.350683
  C     13.581703     10.000158     39.352833
  C     16.419043     10.000097     39.353175
  C     17.868591     10.000029     39.351143
  C     14.282831     10.000178     40.607828
  C     18.548403      9.999993     40.607834
  C     15.717338     10.000130     40.607860
  C     11.451619     10.000122     40.607928
  C     16.422819     10.000121     41.837589
  C     17.866315     10.000054     41.837602
  C     13.577517     10.000181     41.837604
  C     12.133944     10.000153     41.837608
  C     11.451621     10.000149     43.067291
  C     15.717332     10.000165     43.067331
  C     18.548400     10.000041     43.067371
  C     14.282830     10.000183     43.067379
  C     17.866220     10.000092     44.297116
  C     13.577305     10.000174     44.297117
  C     16.422767     10.000155     44.297117
  C     12.133668     10.000163     44.297119
  C     14.282834     10.000182     45.526850
  C     18.548406     10.000056     45.526860
  C     15.717337     10.000166     45.526883
  C     11.451635     10.000159     45.526951
  C     16.422822     10.000132     46.756617
  C     17.866313     10.000076     46.756624
  C     13.577525     10.000177     46.756627
  C     12.133958     10.000155     46.756631
  C     11.451631     10.000122     47.986312
  C     15.717333     10.000137     47.986357
  C     18.548401     10.000024     47.986396
  C     14.282830     10.000173     47.986406
  C     17.866220     10.000034     49.216141
  C     16.422767     10.000101     49.216142
  C     13.577303     10.000179     49.216145
  C     12.133664     10.000147     49.216147
