# Supplementary material for: Data for quantum phonon transport in strained carbon atomic chains bridging graphene and graphene nanoribbon electrodes
Source: Data Brief. 2018 Nov 15;21:2421–9. doi: 10.1016/j.dib.2018.11.049 (PMC6282110; doi:10.1016/j.dib.2018.11.049)
Supplement: Supplementary file 2 — Supplementary material [file mmc2.zip › 4zGNR-5C-4zGNR_+0.80.xyz]

175 
CELL   30.00000   20.00000   50.84567   90.00000   90.00000   90.00000
  H     19.657410      9.999913      0.000057
  H     10.342585     10.000080      0.000370
  H     10.342584     10.000135      2.459204
  H     19.657407      9.999978      2.459491
  H     19.657415      9.999983      4.919086
  H     10.342603     10.000160      4.919398
  H     10.342595     10.000080      7.378197
  H     19.657408      9.999990      7.378517
  H     10.371540     10.000103      9.899862
  H     19.628519      9.999955      9.899595
  H     10.370761     10.000105     12.437383
  H     19.629607      9.999966     12.437014
  H     10.376716     10.000065     15.007638
  H     19.624005      9.999956     15.007137
  H     10.529788     10.000003     17.710901
  H     19.471408      9.999924     17.710203
  H     11.806881     10.000009     19.749523
  H     18.194416      9.999956     19.749177
  H     11.809722      9.999932     28.614252
  H     18.196720      9.999981     28.615726
  H     10.532330      9.999903     30.652866
  H     19.473402      9.999966     30.654962
  H     10.378648      9.999957     33.355383
  H     19.625546     10.000001     33.358106
  H     10.371572     10.000008     35.925365
  H     19.630987      9.999991     35.927687
  H     10.368732     10.000052     38.462273
  H     19.632550      9.999954     38.463997
  H     19.657410      9.999913     41.007885
  H     10.342585     10.000080     41.008198
  H     10.342584     10.000135     43.467032
  H     19.657407      9.999978     43.467319
  H     19.657415      9.999983     45.926914
  H     10.342603     10.000160     45.927226
  H     10.342595     10.000080     48.386025
  H     19.657408      9.999990     48.386345
  C     14.282831     10.000178      0.000000
  C     18.548403      9.999993      0.000006
  C     15.717338     10.000130      0.000032
  C     11.451619     10.000122      0.000100
  C     16.422819     10.000121      1.229761
  C     17.866315     10.000054      1.229774
  C     13.577517     10.000181      1.229776
  C     12.133944     10.000153      1.229780
  C     11.451621     10.000149      2.459463
  C     15.717332     10.000165      2.459503
  C     18.548400     10.000041      2.459543
  C     14.282830     10.000183      2.459551
  C     17.866220     10.000092      3.689288
  C     13.577305     10.000174      3.689289
  C     16.422767     10.000155      3.689289
  C     12.133668     10.000163      3.689291
  C     14.282834     10.000182      4.919022
  C     18.548406     10.000056      4.919032
  C     15.717337     10.000166      4.919055
  C     11.451635     10.000159      4.919123
  C     16.422822     10.000132      6.148789
  C     17.866313     10.000076      6.148796
  C     13.577525     10.000177      6.148799
  C     12.133958     10.000155      6.148803
  C     11.451631     10.000122      7.378484
  C     15.717333     10.000137      7.378529
  C     18.548401     10.000024      7.378568
  C     14.282830     10.000173      7.378578
  C     17.866220     10.000034      8.608313
  C     16.422767     10.000101      8.608314
  C     13.577303     10.000179      8.608317
  C     12.133664     10.000147      8.608319
  C     11.482431     10.000141      9.895081
  C     14.279585     10.000178      9.881971
  C     15.720509     10.000140      9.881952
  C     18.517634     10.000006      9.894950
  C     12.146852     10.000168     11.162186
  C     13.593113     10.000190     11.153747
  C     16.407088     10.000129     11.153663
  C     17.853341     10.000056     11.162053
  C     11.481703     10.000146     12.441461
  C     14.283230     10.000203     12.420541
  C     15.717094     10.000175     12.420502
  C     18.518665     10.000030     12.441199
  C     12.143810     10.000163     13.710934
  C     13.589495     10.000208     13.691558
  C     16.411013     10.000157     13.691433
  C     17.856702     10.000079     13.710682
  C     11.487400     10.000117     15.001341
  C     14.286546     10.000214     14.944893
  C     15.714119     10.000191     14.944845
  C     18.513313     10.000034     15.000967
  C     12.174717     10.000132     16.254630
  C     13.601919     10.000195     16.220745
  C     16.398948     10.000162     16.220595
  C     17.826160     10.000070     16.254290
  C     11.633787     10.000070     17.601889
  C     14.301485     10.000200     17.462714
  C     15.699628     10.000183     17.462644
  C     18.367374     10.000005     17.601425
  C     12.382803     10.000075     18.801463
  C     13.816478     10.000142     18.823385
  C     16.184905     10.000118     18.823243
  C     17.618549     10.000028     18.801092
  C     15.000881     10.000115     19.857665
  C     15.001221     10.000098     21.394691
  C     15.001558     10.000092     22.763918
  C     15.001929     10.000080     24.182205
  C     15.002362     10.000081     25.600829
  C     15.002767     10.000085     26.969692
  C     15.003128     10.000093     28.507156
  C     12.385483     10.000000     29.562412
  C     13.819079     10.000088     29.540795
  C     16.187073     10.000111     29.541238
  C     17.620673     10.000043     29.563654
  C     11.636295      9.999981     30.761866
  C     14.303847     10.000152     30.901722
  C     15.701759     10.000167     30.901980
  C     18.369377     10.000034     30.763469
  C     12.176914     10.000047     32.109180
  C     13.604068     10.000133     32.143464
  C     16.400809     10.000161     32.144143
  C     17.828022     10.000092     32.110550
  C     11.489326     10.000021     33.362149
  C     14.288334     10.000166     33.419328
  C     15.715625     10.000180     33.419595
  C     18.514863     10.000065     33.363932
  C     12.145329     10.000077     34.652852
  C     13.590903     10.000139     34.672850
  C     16.412344     10.000158     34.673441
  C     17.857934     10.000098     34.654116
  C     11.482523     10.000056     35.921984
  C     14.284064     10.000154     35.943993
  C     15.718451     10.000157     35.944256
  C     18.520063     10.000052     35.923490
  C     12.146728     10.000096     37.201272
  C     13.592565     10.000139     37.210489
  C     16.409261     10.000125     37.211010
  C     17.855080     10.000068     37.202258
  C     11.479575     10.000088     38.468688
  C     14.280503     10.000151     38.482438
  C     15.720709     10.000131     38.482634
  C     18.521690     10.000011     38.469666
  C     12.131957     10.000126     39.750683
  C     13.581703     10.000158     39.752833
  C     16.419043     10.000097     39.753175
  C     17.868591     10.000029     39.751143
  C     14.282831     10.000178     41.007828
  C     18.548403      9.999993     41.007834
  C     15.717338     10.000130     41.007860
  C     11.451619     10.000122     41.007928
  C     16.422819     10.000121     42.237589
  C     17.866315     10.000054     42.237602
  C     13.577517     10.000181     42.237604
  C     12.133944     10.000153     42.237608
  C     11.451621     10.000149     43.467291
  C     15.717332     10.000165     43.467331
  C     18.548400     10.000041     43.467371
  C     14.282830     10.000183     43.467379
  C     17.866220     10.000092     44.697116
  C     13.577305     10.000174     44.697117
  C     16.422767     10.000155     44.697117
  C     12.133668     10.000163     44.697119
  C     14.282834     10.000182     45.926850
  C     18.548406     10.000056     45.926860
  C     15.717337     10.000166     45.926883
  C     11.451635     10.000159     45.926951
  C     16.422822     10.000132     47.156617
  C     17.866313     10.000076     47.156624
  C     13.577525     10.000177     47.156627
  C     12.133958     10.000155     47.156631
  C     11.451631     10.000122     48.386312
  C     15.717333     10.000137     48.386357
  C     18.548401     10.000024     48.386396
  C     14.282830     10.000173     48.386406
  C     17.866220     10.000034     49.616141
  C     16.422767     10.000101     49.616142
  C     13.577303     10.000179     49.616145
  C     12.133664     10.000147     49.616147
