# Supplementary material for: Data for quantum phonon transport in strained carbon atomic chains bridging graphene and graphene nanoribbon electrodes
Source: Data Brief. 2018 Nov 15;21:2421–9. doi: 10.1016/j.dib.2018.11.049 (PMC6282110; doi:10.1016/j.dib.2018.11.049)
Supplement: Supplementary file 2 — Supplementary material [file mmc2.zip › 4zGNR-6C-4zGNR_+0.00.xyz]

176 
CELL   30.00000   20.00000   51.41377   90.00000   90.00000   90.00000
  H     19.657410      9.999913      0.000057
  H     10.342585     10.000080      0.000370
  H     10.342584     10.000135      2.459204
  H     19.657407      9.999978      2.459491
  H     19.657415      9.999983      4.919086
  H     10.342603     10.000160      4.919398
  H     10.342595     10.000080      7.378197
  H     19.657408      9.999990      7.378517
  H     10.358475     10.000078     14.928823
  H     19.641802      9.999956     14.928597
  H     19.477993      9.999889     17.623305
  H     10.522502      9.999925     17.623743
  H     10.359885     10.000123      9.878939
  H     19.640099      9.999941      9.878742
  H     11.843169      9.999916     19.656368
  H     18.157496      9.999918     19.656100
  H     18.159731      9.999955     29.278764
  H     11.845009      9.999920     29.277630
  H     10.524676      9.999904     31.308637
  H     19.478950      9.999945     31.310416
  H     19.643449      9.999955     12.387353
  H     10.356680     10.000149     12.387436
  H     19.642849      9.999981     34.004886
  H     10.359805      9.999962     34.003433
  H     19.644449      9.999976     36.546595
  H     10.357087     10.000036     36.544927
  H     19.644003      9.999945     39.053907
  H     10.356559     10.000082     39.053063
  H     19.657410      9.999913     41.575985
  H     10.342585     10.000080     41.576298
  H     10.342584     10.000135     44.035132
  H     19.657407      9.999978     44.035419
  H     19.657415      9.999983     46.495014
  H     10.342603     10.000160     46.495326
  H     10.342595     10.000080     48.954125
  H     19.657408      9.999990     48.954445
  C     14.282831     10.000178      0.000000
  C     18.548403      9.999993      0.000006
  C     15.717338     10.000130      0.000032
  C     11.451619     10.000122      0.000100
  C     16.422819     10.000121      1.229761
  C     17.866315     10.000054      1.229774
  C     13.577517     10.000181      1.229776
  C     12.133944     10.000153      1.229780
  C     11.451621     10.000149      2.459463
  C     15.717332     10.000165      2.459503
  C     18.548400     10.000041      2.459543
  C     14.282830     10.000183      2.459551
  C     17.866220     10.000092      3.689288
  C     13.577305     10.000174      3.689289
  C     16.422767     10.000155      3.689289
  C     12.133668     10.000163      3.689291
  C     14.282834     10.000182      4.919022
  C     18.548406     10.000056      4.919032
  C     15.717337     10.000166      4.919055
  C     11.451635     10.000159      4.919123
  C     16.422822     10.000132      6.148789
  C     17.866313     10.000076      6.148796
  C     13.577525     10.000177      6.148799
  C     12.133958     10.000155      6.148803
  C     11.451631     10.000122      7.378484
  C     15.717333     10.000137      7.378529
  C     18.548401     10.000024      7.378568
  C     14.282830     10.000173      7.378578
  C     17.866220     10.000034      8.608313
  C     16.422767     10.000101      8.608314
  C     13.577303     10.000179      8.608317
  C     12.133664     10.000147      8.608319
  C     18.531530     10.000064     14.926665
  C     14.285662     10.000304     14.851423
  C     11.468742     10.000152     14.926877
  C     15.714602     10.000286     14.851387
  C     14.280483     10.000184      9.862839
  C     15.719569     10.000146      9.862827
  C     16.411290     10.000247     16.106921
  C     13.589051     10.000270     16.107019
  C     15.698877     10.000259     17.317081
  C     12.161380     10.000163     16.163705
  C     11.470340     10.000144      9.876609
  C     18.529651     10.000004      9.876528
  C     14.301552     10.000269     17.317142
  C     17.838966     10.000115     16.163511
  C     11.625681     10.000044     17.510224
  C     18.374809     10.000008     17.509944
  C     17.610326     10.000028     18.691252
  C     13.821306     10.000165     18.665601
  C     12.390272     10.000043     18.691479
  C     16.179302     10.000153     18.665472
  C     15.000623     10.000096     21.100606
  C     15.000403     10.000132     19.617050
  C     15.001534     10.000063     25.116127
  C     15.001259     10.000071     23.816654
  C     15.001775     10.000064     26.537196
  C     15.000951     10.000085     22.395456
  C     13.585965     10.000208     11.116541
  C     16.414098     10.000149     11.116503
  C     15.002047     10.000109     29.316206
  C     15.001977     10.000076     27.832203
  C     12.392527     10.000013     30.241926
  C     12.140532     10.000182     11.127883
  C     17.859527     10.000065     11.127806
  C     17.611605     10.000042     30.242758
  C     13.823329     10.000120     30.267793
  C     16.180707     10.000137     30.268077
  C     11.627765      9.999998     31.422912
  C     15.717590     10.000218     12.365744
  C     14.282526     10.000246     12.365764
  C     18.375832     10.000033     31.424121
  C     14.303356     10.000212     31.616459
  C     17.839954     10.000113     32.770500
  C     15.700288     10.000222     31.616646
  C     12.163132     10.000088     32.769499
  C     13.590682     10.000198     32.826618
  C     16.412437     10.000213     32.827109
  C     11.470106     10.000054     34.006109
  C     15.715620     10.000241     34.082497
  C     18.532562     10.000068     34.007263
  C     14.286912     10.000236     34.082280
  C     18.532923     10.000045     12.393840
  C     11.467211     10.000180     12.393976
  C     12.134705     10.000122     35.286393
  C     16.420563     10.000203     35.315937
  C     17.867402     10.000116     35.287205
  C     13.581510     10.000202     35.315534
  C     11.467509     10.000097     36.538909
  C     18.534042     10.000057     36.539889
  C     14.282957     10.000216     36.568088
  C     17.861092     10.000080     37.805531
  C     16.419585     10.000222     13.618296
  C     13.580619     10.000271     13.618364
  C     15.718563     10.000210     36.568232
  C     12.139797     10.000141     37.805011
  C     13.584916     10.000193     37.816781
  C     16.416024     10.000160     37.817087
  C     17.866426     10.000121     13.646616
  C     12.133771     10.000212     13.646762
  C     11.466930     10.000120     39.056426
  C     15.719386     10.000162     39.070227
  C     18.533655     10.000015     39.056923
  C     14.281130     10.000191     39.070146
  C     12.131809     10.000146     40.319919
  C     16.419081     10.000112     40.321775
  C     17.868328     10.000038     40.320050
  C     13.581145     10.000181     40.321673
  C     14.282831     10.000178     41.575928
  C     18.548403      9.999993     41.575934
  C     15.717338     10.000130     41.575960
  C     11.451619     10.000122     41.576028
  C     16.422819     10.000121     42.805689
  C     17.866315     10.000054     42.805702
  C     13.577517     10.000181     42.805704
  C     12.133944     10.000153     42.805708
  C     11.451621     10.000149     44.035391
  C     15.717332     10.000165     44.035431
  C     18.548400     10.000041     44.035471
  C     14.282830     10.000183     44.035479
  C     17.866220     10.000092     45.265216
  C     13.577305     10.000174     45.265217
  C     16.422767     10.000155     45.265217
  C     12.133668     10.000163     45.265219
  C     14.282834     10.000182     46.494950
  C     18.548406     10.000056     46.494960
  C     15.717337     10.000166     46.494983
  C     11.451635     10.000159     46.495051
  C     16.422822     10.000132     47.724717
  C     17.866313     10.000076     47.724724
  C     13.577525     10.000177     47.724727
  C     12.133958     10.000155     47.724731
  C     11.451631     10.000122     48.954412
  C     15.717333     10.000137     48.954457
  C     18.548401     10.000024     48.954496
  C     14.282830     10.000173     48.954506
  C     17.866220     10.000034     50.184241
  C     16.422767     10.000101     50.184242
  C     13.577303     10.000179     50.184245
  C     12.133664     10.000147     50.184247
