# Supplementary material for: Data for quantum phonon transport in strained carbon atomic chains bridging graphene and graphene nanoribbon electrodes
Source: Data Brief. 2018 Nov 15;21:2421–9. doi: 10.1016/j.dib.2018.11.049 (PMC6282110; doi:10.1016/j.dib.2018.11.049)
Supplement: Supplementary file 2 — Supplementary material [file mmc2.zip › 4zGNR-6C-4zGNR_+0.40.xyz]

176 
CELL   30.00000   20.00000   51.81377   90.00000   90.00000   90.00000
  H     19.657410      9.999913      0.000057
  H     10.342585     10.000080      0.000370
  H     10.342584     10.000135      2.459204
  H     19.657407      9.999978      2.459491
  H     19.657415      9.999983      4.919086
  H     10.342603     10.000160      4.919398
  H     10.342595     10.000080      7.378197
  H     19.657408      9.999990      7.378517
  H     19.634998      9.999952      9.888733
  H     10.365041     10.000107      9.888975
  H     19.636856      9.999969     12.410790
  H     10.363460     10.000133     12.411189
  H     19.633421      9.999966     14.966630
  H     10.367164     10.000084     14.967116
  H     19.472806      9.999924     17.666792
  H     10.528018     10.000000     17.666997
  H     18.172952      9.999968     19.700025
  H     11.827856     10.000004     19.700161
  H     11.828549      9.999942     29.633156
  H     18.174836      9.999969     29.633954
  H     10.529501      9.999930     31.665256
  H     19.473356      9.999954     31.666424
  H     10.368004      9.999990     34.364752
  H     19.633981      9.999992     34.366106
  H     10.363393     10.000050     36.920682
  H     19.637793      9.999990     36.921659
  H     10.362071     10.000083     39.442803
  H     19.638456      9.999956     39.443514
  H     19.657410      9.999913     41.975985
  H     10.342585     10.000080     41.976298
  H     10.342584     10.000135     44.435132
  H     19.657407      9.999978     44.435419
  H     19.657415      9.999983     46.895014
  H     10.342603     10.000160     46.895326
  H     10.342595     10.000080     49.354125
  H     19.657408      9.999990     49.354445
  C     14.282831     10.000178      0.000000
  C     18.548403      9.999993      0.000006
  C     15.717338     10.000130      0.000032
  C     11.451619     10.000122      0.000100
  C     16.422819     10.000121      1.229761
  C     17.866315     10.000054      1.229774
  C     13.577517     10.000181      1.229776
  C     12.133944     10.000153      1.229780
  C     11.451621     10.000149      2.459463
  C     15.717332     10.000165      2.459503
  C     18.548400     10.000041      2.459543
  C     14.282830     10.000183      2.459551
  C     17.866220     10.000092      3.689288
  C     13.577305     10.000174      3.689289
  C     16.422767     10.000155      3.689289
  C     12.133668     10.000163      3.689291
  C     14.282834     10.000182      4.919022
  C     18.548406     10.000056      4.919032
  C     15.717337     10.000166      4.919055
  C     11.451635     10.000159      4.919123
  C     16.422822     10.000132      6.148789
  C     17.866313     10.000076      6.148796
  C     13.577525     10.000177      6.148799
  C     12.133958     10.000155      6.148803
  C     11.451631     10.000122      7.378484
  C     15.717333     10.000137      7.378529
  C     18.548401     10.000024      7.378568
  C     14.282830     10.000173      7.378578
  C     17.866220     10.000034      8.608313
  C     16.422767     10.000101      8.608314
  C     13.577303     10.000179      8.608317
  C     12.133664     10.000147      8.608319
  C     15.720106     10.000142      9.870925
  C     14.279977     10.000182      9.870937
  C     18.524320     10.000006      9.885414
  C     11.475730     10.000138      9.885524
  C     16.410891     10.000131     11.132543
  C     13.589275     10.000199     11.132610
  C     17.856541     10.000059     11.142958
  C     12.143617     10.000173     11.143063
  C     15.717466     10.000187     12.390320
  C     14.282811     10.000218     12.390360
  C     18.526158     10.000037     12.416619
  C     11.474163     10.000163     12.416830
  C     16.415464     10.000179     13.650918
  C     13.584970     10.000233     13.651031
  C     17.862036     10.000096     13.675606
  C     12.138390     10.000191     13.675778
  C     15.714185     10.000238     14.893480
  C     14.286449     10.000261     14.893531
  C     18.523014     10.000053     14.962624
  C     11.477583     10.000148     14.962899
  C     16.405081     10.000212     16.158814
  C     13.595676     10.000250     16.158903
  C     17.833282     10.000102     16.205267
  C     12.167467     10.000168     16.205475
  C     15.698547     10.000239     17.381351
  C     14.302250     10.000256     17.381419
  C     18.369345     10.000025     17.554374
  C     11.631482     10.000085     17.554568
  C     16.177581     10.000158     18.740244
  C     13.823301     10.000180     18.740349
  C     17.611723     10.000052     18.743126
  C     12.389151     10.000091     18.743297
  C     15.000497     10.000149     19.716221
  C     15.000648     10.000122     21.245982
  C     15.000781     10.000112     22.552353
  C     15.000971     10.000101     24.010093
  C     15.001161     10.000093     25.320759
  C     15.001390     10.000088     26.778637
  C     15.001612     10.000095     28.085107
  C     15.001695     10.000111     29.615151
  C     12.390453     10.000023     30.589332
  C     17.612706     10.000049     30.590002
  C     13.824517     10.000117     30.591743
  C     16.178650     10.000135     30.592049
  C     11.632878     10.000013     31.778163
  C     18.369959     10.000035     31.779020
  C     14.303274     10.000198     31.951076
  C     15.699418     10.000207     31.951264
  C     12.168641     10.000092     33.127125
  C     17.833740     10.000103     33.127790
  C     13.596727     10.000183     33.173892
  C     16.405595     10.000193     33.174244
  C     11.478506     10.000066     34.369490
  C     18.523491     10.000064     34.370371
  C     14.287224     10.000212     34.439304
  C     15.714607     10.000215     34.439453
  C     12.138923     10.000122     35.656717
  C     17.862548     10.000105     35.657318
  C     13.585230     10.000183     35.681858
  C     16.416211     10.000177     35.682139
  C     11.474139     10.000102     36.915550
  C     18.527041     10.000054     36.916203
  C     14.282940     10.000189     36.942267
  C     15.718120     10.000183     36.942362
  C     12.143024     10.000144     38.189083
  C     17.857761     10.000075     38.189494
  C     13.588207     10.000181     38.199730
  C     16.412551     10.000145     38.199951
  C     11.472742     10.000122     39.447173
  C     18.527778     10.000018     39.447574
  C     14.280469     10.000181     39.461431
  C     15.719953     10.000153     39.461491
  C     12.131809     10.000146     40.719919
  C     17.868328     10.000038     40.720050
  C     13.581145     10.000181     40.721673
  C     16.419081     10.000112     40.721775
  C     14.282831     10.000178     41.975928
  C     18.548403      9.999993     41.975934
  C     15.717338     10.000130     41.975960
  C     11.451619     10.000122     41.976028
  C     16.422819     10.000121     43.205689
  C     17.866315     10.000054     43.205702
  C     13.577517     10.000181     43.205704
  C     12.133944     10.000153     43.205708
  C     11.451621     10.000149     44.435391
  C     15.717332     10.000165     44.435431
  C     18.548400     10.000041     44.435471
  C     14.282830     10.000183     44.435479
  C     17.866220     10.000092     45.665216
  C     13.577305     10.000174     45.665217
  C     16.422767     10.000155     45.665217
  C     12.133668     10.000163     45.665219
  C     14.282834     10.000182     46.894950
  C     18.548406     10.000056     46.894960
  C     15.717337     10.000166     46.894983
  C     11.451635     10.000159     46.895051
  C     16.422822     10.000132     48.124717
  C     17.866313     10.000076     48.124724
  C     13.577525     10.000177     48.124727
  C     12.133958     10.000155     48.124731
  C     11.451631     10.000122     49.354412
  C     15.717333     10.000137     49.354457
  C     18.548401     10.000024     49.354496
  C     14.282830     10.000173     49.354506
  C     17.866220     10.000034     50.584241
  C     16.422767     10.000101     50.584242
  C     13.577303     10.000179     50.584245
  C     12.133664     10.000147     50.584247
