# Supplementary material for: Data for quantum phonon transport in strained carbon atomic chains bridging graphene and graphene nanoribbon electrodes
Source: Data Brief. 2018 Nov 15;21:2421–9. doi: 10.1016/j.dib.2018.11.049 (PMC6282110; doi:10.1016/j.dib.2018.11.049)
Supplement: Supplementary file 2 — Supplementary material [file mmc2.zip › 4zGNR-6C-4zGNR_+0.80.xyz]

176 
CELL   30.00000   20.00000   52.21377   90.00000   90.00000   90.00000
  H     19.657410      9.999913      0.000057
  H     10.342585     10.000080      0.000370
  H     10.342584     10.000135      2.459204
  H     19.657407      9.999978      2.459491
  H     19.657415      9.999983      4.919086
  H     10.342603     10.000160      4.919398
  H     10.342595     10.000080      7.378197
  H     19.657408      9.999990      7.378517
  H     19.630457      9.999950      9.897692
  H     10.369614     10.000109      9.897942
  H     19.631602      9.999969     12.432387
  H     10.368677     10.000124     12.432598
  H     19.626383      9.999967     15.000959
  H     10.374134     10.000089     15.001294
  H     19.467934      9.999941     17.706692
  H     10.532763     10.000017     17.706859
  H     18.185766      9.999988     19.739898
  H     11.814977     10.000025     19.740032
  H     11.815755      9.999957     29.994329
  H     18.187733      9.999983     29.995134
  H     10.534131      9.999939     32.026961
  H     19.468766      9.999971     32.028087
  H     10.375155      9.999995     34.731313
  H     19.627139      9.999999     34.732827
  H     10.369222     10.000054     37.299226
  H     19.632205      9.999990     37.300792
  H     10.366755     10.000083     39.832733
  H     19.633790      9.999954     39.833640
  H     19.657410      9.999913     42.375985
  H     10.342585     10.000080     42.376298
  H     10.342584     10.000135     44.835132
  H     19.657407      9.999978     44.835419
  H     19.657415      9.999983     47.295014
  H     10.342603     10.000160     47.295326
  H     10.342595     10.000080     49.754125
  H     19.657408      9.999990     49.754445
  C     14.282831     10.000178      0.000000
  C     18.548403      9.999993      0.000006
  C     15.717338     10.000130      0.000032
  C     11.451619     10.000122      0.000100
  C     16.422819     10.000121      1.229761
  C     17.866315     10.000054      1.229774
  C     13.577517     10.000181      1.229776
  C     12.133944     10.000153      1.229780
  C     11.451621     10.000149      2.459463
  C     15.717332     10.000165      2.459503
  C     18.548400     10.000041      2.459543
  C     14.282830     10.000183      2.459551
  C     17.866220     10.000092      3.689288
  C     13.577305     10.000174      3.689289
  C     16.422767     10.000155      3.689289
  C     12.133668     10.000163      3.689291
  C     14.282834     10.000182      4.919022
  C     18.548406     10.000056      4.919032
  C     15.717337     10.000166      4.919055
  C     11.451635     10.000159      4.919123
  C     16.422822     10.000132      6.148789
  C     17.866313     10.000076      6.148796
  C     13.577525     10.000177      6.148799
  C     12.133958     10.000155      6.148803
  C     11.451631     10.000122      7.378484
  C     15.717333     10.000137      7.378529
  C     18.548401     10.000024      7.378568
  C     14.282830     10.000173      7.378578
  C     17.866220     10.000034      8.608313
  C     16.422767     10.000101      8.608314
  C     13.577303     10.000179      8.608317
  C     12.133664     10.000147      8.608319
  C     15.720598     10.000138      9.878844
  C     14.279512     10.000178      9.878847
  C     18.519550     10.000007      9.893658
  C     11.480521     10.000138      9.893754
  C     16.408375     10.000133     11.147445
  C     13.591829     10.000197     11.147497
  C     17.854125     10.000062     11.157086
  C     12.146075     10.000172     11.157172
  C     15.717342     10.000190     12.412539
  C     14.282971     10.000221     12.412560
  C     18.520706     10.000040     12.437419
  C     11.479583     10.000164     12.437553
  C     16.412391     10.000186     13.679989
  C     13.587999     10.000237     13.680050
  C     17.858628     10.000098     13.701910
  C     12.141763     10.000192     13.702027
  C     15.713598     10.000237     14.930692
  C     14.286907     10.000258     14.930719
  C     18.515732     10.000050     14.995402
  C     11.484771     10.000151     14.995571
  C     16.399590     10.000207     16.204736
  C     13.601000     10.000247     16.204796
  C     17.828231     10.000101     16.243047
  C     12.172373     10.000173     16.243166
  C     15.697980     10.000231     17.438228
  C     14.302664     10.000252     17.438274
  C     18.364261     10.000033     17.594822
  C     11.636442     10.000100     17.594991
  C     16.176177     10.000163     18.807387
  C     13.824591     10.000190     18.807477
  C     17.612774     10.000063     18.790008
  C     12.387990     10.000109     18.790154
  C     15.000473     10.000162     19.803775
  C     15.000646     10.000138     21.391807
  C     15.000809     10.000124     22.707081
  C     15.000979     10.000114     24.208774
  C     15.001127     10.000107     25.527334
  C     15.001325     10.000102     27.028577
  C     15.001538     10.000101     28.343584
  C     15.001636     10.000110     29.930743
  C     12.389314     10.000030     30.943752
  C     17.613908     10.000049     30.944373
  C     13.825909     10.000114     30.926383
  C     16.177293     10.000123     30.926621
  C     11.637744     10.000017     32.138931
  C     18.365177     10.000036     32.139783
  C     14.303924     10.000175     32.295612
  C     15.699015     10.000181     32.295756
  C     12.173593     10.000087     33.490453
  C     17.829030     10.000096     33.491200
  C     13.602121     10.000167     33.528838
  C     16.400504     10.000173     33.529174
  C     11.485791     10.000064     34.737594
  C     18.516487     10.000066     34.738551
  C     14.288024     10.000201     34.802433
  C     15.714300     10.000201     34.802626
  C     12.142968     10.000121     36.030982
  C     17.858892     10.000103     36.031740
  C     13.588960     10.000184     36.053257
  C     16.412901     10.000172     36.053671
  C     11.480152     10.000103     37.295085
  C     18.521268     10.000053     37.295996
  C     14.283281     10.000197     37.320689
  C     15.718022     10.000183     37.320855
  C     12.145872     10.000142     38.575331
  C     17.854962     10.000072     38.575847
  C     13.591083     10.000183     38.585530
  C     16.409774     10.000143     38.585825
  C     11.477625     10.000122     39.838993
  C     18.522924     10.000016     39.839504
  C     14.280060     10.000184     39.854277
  C     15.720403     10.000154     39.854362
  C     12.131809     10.000146     41.119919
  C     17.868328     10.000038     41.120050
  C     13.581145     10.000181     41.121673
  C     16.419081     10.000112     41.121775
  C     14.282831     10.000178     42.375928
  C     18.548403      9.999993     42.375934
  C     15.717338     10.000130     42.375960
  C     11.451619     10.000122     42.376028
  C     16.422819     10.000121     43.605689
  C     17.866315     10.000054     43.605702
  C     13.577517     10.000181     43.605704
  C     12.133944     10.000153     43.605708
  C     11.451621     10.000149     44.835391
  C     15.717332     10.000165     44.835431
  C     18.548400     10.000041     44.835471
  C     14.282830     10.000183     44.835479
  C     17.866220     10.000092     46.065216
  C     13.577305     10.000174     46.065217
  C     16.422767     10.000155     46.065217
  C     12.133668     10.000163     46.065219
  C     14.282834     10.000182     47.294950
  C     18.548406     10.000056     47.294960
  C     15.717337     10.000166     47.294983
  C     11.451635     10.000159     47.295051
  C     16.422822     10.000132     48.524717
  C     17.866313     10.000076     48.524724
  C     13.577525     10.000177     48.524727
  C     12.133958     10.000155     48.524731
  C     11.451631     10.000122     49.754412
  C     15.717333     10.000137     49.754457
  C     18.548401     10.000024     49.754496
  C     14.282830     10.000173     49.754506
  C     17.866220     10.000034     50.984241
  C     16.422767     10.000101     50.984242
  C     13.577303     10.000179     50.984245
  C     12.133664     10.000147     50.984247
